# Supplementary material for: Moving Forward Together: A Protocol to Co-Adapt and Scale a Videoconference-Delivered Physical Activity Intervention for Children and Adolescents Diagnosed With Cancer or Blood Disorders in British Columbia, Ontario, and the Maritime Provinces
Source: JMIR Res Protoc. 2026 May 29;15:e92574. doi: 10.2196/92574 (PMC13263662; doi:10.2196/92574)
Supplement: Multimedia Appendix 2 [file resprot_v15i1e92574_app2.xlsx]

## Sheet: Sheet1
	Additional resource	https://cfirguide.org/constructs/
	CFIR V2
	Construct Name	Construct Definition	Definition in Context (The degree to which…)
	I. Innovation Domain	The innovation is generally the IMPACT intervention (the physical activity [PA] intervention being co-adapted at each site), but can also refer more broadly to any PA during and beyond treatment and the program being co-adapted/-created at each site
	A. Innovation Source	The group that developed and/or visibly sponsored use of the innovation is reputable, credible, and/or trustable.	Patients/survivors, carers, healthcare providers, staff, and support organization personnel have trust in the IMPACT intervention, the study team at Alberta who developed IMPACT, and exercise professionals/researchers delivering IMPACT.
	B. Innovation Evidence-Base	The innovation has robust evidence supporting its effectiveness.	Patients/survivors, carers, healthcare providers, staff, and support organization personnel believe that IMPACT is evidence-based.
	C. Innovation Relative Advantage	The innovation is better than other available innovations or current practice.	Patients/survivors, carers, healthcare providers, staff, and support organization personnel believe that IMPACT is better than standard care (ie, no PA). Examples: advantage of online/videoconference delivery, advantage of 1:1 supervised PA delivered by an expert, advantage of including both cancer and blood disorders, advantage of including patients.
	D. Innovaton Adaptability	The innovation can be modified, tailored, or refined to fit local context or needs.	Patients/survivors, carers, healthcare providers, staff, and support organization personnel believe that IMPACT can be adapted and tailored to meet the unique needs of patients and survivors at their site/local context (BC, ON, or the Maritime provinces).
	E. Innovation Trialability	The innovation can be tested or piloted on a small scale and undone.	Patients/survivors, carers, healthcare providers, staff, and support organization personnel believe that IMPACT can be tested or piloted on a small scale and/or undone (removed) with ease and without any inconvience/harm to patients/survivors.
	F. Innovation Complexity	The innovation is complicated, which may be reflected by its scope and/or the nature and number of connections and steps.	Patients/survivors, carers, healthcare providers, staff, and support organization personnel believe that IMPACT is easy/simple or difficult/complicated reflected by 1) format (ie, online/videoconference as accessible/not accessible and 1:1 as accessible/not accessible), 2) time (ie, too long/too short), and 3) structure (ie, too flexible/not flexible enough)
	G. Innovation Design	The innovation is well designed and packaged, including how it is assembled, bundled, and presented.	Patients/survivors, carers, healthcare providers, staff, and support organization personnel believe that IMPACT is well designed reflected by 1) format (ie, online/videoconference, 1:1, trained exercise professional), 2) time (ie, up to 3 times/week for 12 weeks), and 3) structure (ie, innately flexible, personalized, tailored, types of activities offered)
	H. Innovation Cost	The innovation purchase and operating costs are affordable.	Patients/survivors, carers, healthcare providers, staff, and support organization personnel believe that the cost of implementing and delivering IMPACT in the local context/site is affordable.
	II. Outer Setting Domain	The outer setting is anyone/anything not directly involved in the delivery of IMPACT but can still affect implementation	The outer setting includes provincial healthcare systems (e.g. community access to PA, health policies, hopsitals), organizations (e.g. advocacy or nonprofit groups for pediatric cancer and blood disorder), the home and school enviornment, training for exercise professionals (ie, Thrive)
	A. Critical Incidents	Large-scale and/or unanticipated events disrupt implementation and/or delivery of the innovation.	Patients/survivors, carers, healthcare providers, staff, and support organization personnel believe large-scale and/or unanticipated events would/would not disrupt implementation and/or delivery of IMPACT (eg, cold and flu season, pandemics, cyber attack, data leak, terrorism)
	B. Local Attitudes	Sociocultural values (e.g., shared responsibility in helping recipients) and beliefs (e.g., convictions about the worthiness of recipients) encourage the Outer Setting to support implementation and/or delivery of the innovation.	Patients/survivors, carers, healthcare providers, staff, and support organization personnel describe values, beliefs and attitudes that encourage Outer Setting (ie, hospitals and healthcare providers, support organizations and their personnel, community) to facilitate (or inhibit) the implementation/delivery and evaluation of IMPACT at their site (eg, important others in organization and communit…
	C. Local Conditions	Economic, environmental, political, and/or technological conditions enable the Outer Setting to support implementation and/or delivery of the innovation.	Patients/survivors, carers, healthcare providers, staff, and support organization personnel describe characteristics of their setting (ie, hospital, healthcare system, support organization) that may facilitate or inhibit the implementation of IMPACT, such as environmental (eg, room/capacity to do PA at hospital), infrastructural (eg, staff capacity for recruitment), and technological (eg, secure …
	D. Partnerships & Connections	The Inner Setting is networked with external entities, including referral networks, academic affiliations, and professional organization networks. (captures links between innersetting and entities in the outersetting)	Patients/survivors, carers, healthcare providers, staff, and support organization personnel describe/identify potential partnerships or networks between the research/IMPACT team, clinics (within hospitals), and support organizations that can support the delivery or implementation of IMPACT
	E. Policies & Laws	Legislation, regulations, professional group guidelines and recommendations, or accreditation standards support implementation and/or delivery of the innovation.	Patients/survivors, carers, healthcare providers, staff, and support organization personnel describe/identify/suggest health policies (eg, wide-spread uptake of guidelines and recommendations for pediatric cancer and blood disorder patient/survivor PA, provincial health legislation/support, and/or exercise professional accredations) could faciliate or inhibit the implementation of IMPACT
	F. Financing	Funding from external entities (e.g., grants, reimbursement) is available to implement and/or deliver the innovation.	Patients/survivors, carers, healthcare providers, staff, and support organization personnel describe funding from external entities (eg, grants, funding for equipment) outside of Inner Setting, which are available to effectivelysupport the implementation and delivery of IMPACT
	G. External Pressure	External pressures drive implementation and/or delivery of the innovation. Note: Use this construct to capture themes related to External Pressures that are not included in the subconstructs below.	Patients/survivors, carers, healthcare providers, staff, and support organization personnel describe varied external pressure(s) that drive the implementation of IMPACT and delivery of PA to pediatric cancer and blood disorder patients/survivors
	— 1. Societal Pressure	Mass media campaigns, advocacy groups, or social movements or protests drive implementation and/or delivery of the innovation.	Patients/survivors, carers, healthcare providers, staff, and support organization personnel describe selected societal pressure(s) including beliefs/values (eg, healthcare providers' attitudes about PA, patients/survivors and carers perceptions of PA, support organization personnel beliefs about PA) - and possibly social movements and media compaigns (eg, social media or common beliefs about PA),…
	— 2. Market Pressure	Competing with and/or imitating peer entities drives implementation and/or delivery of the innovation.	Patients/survivors, carers, healthcare providers, staff, and support organization personnel describe competition with other PA programs/interventions, disciplines (eg, PT, OT), or services within clinics/hospitals, that drives implementation of IMPACT
	— 3. Performance-Measurement Pressure	Quality or benchmarking metrics or established service goals drive implementation and/or delivery of the innovation.	Patients/survivors, carers, healthcare providers, staff, and support organization personnel describe various performance measurement metrics (eg, physical function for physiotherapists) that are enforced by external entities
	III. Inner Setting Domain	The inner setting includes the hospitals/organizations we interviewed and settings of anything/anyone inside involved in implementing or participating in the intervention; note: mulitple Inner Settings (ie, videoconference-delivered PA may happen at "home" or in the hospital)	The Inner Setting includes referral/recruitment to IMPACT; to this end, the Inner Settings includes the healthcare providers' and staffs' (eg, admin, clinical research assistant) clinics and support organization personnels' organizations as well as where the patients'/survivors' and carers' participate in IMPACT (eg, their homes, the hospital) and exercise professionals work setting (eg, their ho…
	A. Structural Characteristics	Infrastructure components support functional performance of the Inner Setting. Note: Use this construct to capture themes related to Structural Characteristics that are not included in the subconstructs below.	Patients/survivors, carers, healthcare providers, staff, and support organization personnel describe general infrastructure elements that support or inhibit the functional performance of the Inner Setting (see above; includes clinics, organizations, and home/hospital-based PA contexts)
	— 1. Physical Infrastructure	Layout and configuration of space and other tangible material features support functional performance of the Inner Setting.	Patients/survivors, carers, healthcare providers, staff, and support organization personnel describe characteristics of the layout and configuration of space and materials within the Inner Setting that supports or inhibits the implementation of IMPACT (eg, space for patients to do PA at home and in-hospital, space and materials for exercise professional to lead PA)
	— 2. Information Technology Infrastructure	Technological systems for tele-communication, electronic documentation, and data storage, management, reporting, and analysis support functional performance of the Inner Setting.	Patients/survivors, carers, healthcare providers, staff, and support organization personnel describe characteristics of the technological systems to facilitate referrals and medical clearance acquisition (eg, consent to contact) in clinics/hospital, emails on the IMPACT team's behalf that support or inhibit the implementation of IMPACT Patients/survivors, carers, healthcare providers, staff, and …
	— 3. Work Infrastructure	Organization of tasks and responsibilities within and between individuals and teams, and general staffing levels, support functional performance of the Inner Setting.	Patients/survivors, carers, healthcare providers, staff, and support organization personnel describe support for the organization of tasks and responsibilities between individuals within hospitals/clinics,support organizations (eg, support for consent to contact, recruitment, medical clearance, capacity to recruit/contact on study teams behalf), and for the exercise professional (eg, exercise pre…
	B. Relational Connections	There are high quality formal and informal relationships, networks, and teams within and across Inner Setting boundaries (e.g., structural, professional).	Patients/survivors, carers, healthcare providers, staff, and support organization personnel describe the quality of relationships within hospitals/clinics, support organizations, within the home, and across settings (eg, understanding of capacity, disagreements of beliefs/attitudes, connections)
	C. Communications	There are high quality formal and informal information sharing practices within and across Inner Setting boundaries (e.g., structural, professional).	Patients/survivors, carers, healthcare providers, staff, and support organization personnel describe the information shared between staff at hospitals/clinics, between staff at support organizations, to patients/survivors and caregivers, and across settings (ie, does the staff have consistent communication? Are there barriers with workflow communication? What is shared with patients/survivors and…
	D. Culture	There are shared values, beliefs, and norms across the Inner Setting. Note: Use this construct to capture themes related to Culture that are not included in the subconstructs below.	Patients/survivors, carers, healthcare providers, staff, and support organization personnel describe shared values, beliefs, norms, and workplace culture (eg, do patients/survivors, carers, healthcare providers, staff, and/or support organization personnel support PA for pediatric cancer and/or blood disorder patients/survivors) that facilitate or inhibit the delivery and implementation of IMPACT
	— 1. Human Equality-Centeredness	There are shared values, beliefs, and norms about the inherent equal worth and value of all human beings.	Patients/survivors, carers, healthcare providers, staff, and support organization personnel describe shared values, beliefs, and norms about the equal worth and value of all patients and individuals
	— 2. Recipient-Centeredness	There are shared values, beliefs, and norms around caring, supporting, and addressing the needs and welfare of recipients.	Patients/survivors, carers, healthcare providers, staff, and support organization personnel describe shared values, beliefs, and norms about caring, supporting, and addressing the needs of all pediatric cancer and/or blood disorder patients/survivors and their caregivers
	— 3. Deliverer-Centeredness	There are shared values, beliefs, and norms around caring, supporting, and addressing the needs and welfare of deliverers.	Patients/survivors, carers, healthcare providers, staff, and support organization personnel describe shared values, beliefs, and norms about caring, supporting, and addressing the needs of exercise professionals and study staff implementing and delivering IMPACT
	— 4. Learning-Centeredness	There are shared values, beliefs, and norms around psychological safety, continual improvement, and using data to inform practice	Patients/survivors, carers, healthcare providers, staff, and support organization personnel describe shared values, beliefs, and norms around psychological safety, continual improvement, data and feedback of data/learning to improve PA for all pediatric cancer and/or blood disorder patients/survivors
	E. Tension for Change	The current situation is intolerable and needs to change.	Patients/survivors, carers, healthcare providers, staff, and support organization personnel describe that implementation and delivery of IMPACT is important because the current standard of care (ie, lack of PA) needs to change as it is not meeting patients/survivors physical and psychosocial needs.
	F. Compatibility	The innovation fits with workflows, systems, and processes.	Patients/survivors, carers, healthcare providers, staff, and support organization personnel describe the implementation and delivery of IMPACT fits the site/context of hospital/clinic and support organization workflows, systems, and processes (ie, referral systems, recruitment methods)
	G. Relative Priority	Implementing and delivering the innovation is important compared to other initiatives.	Patients/survivors, carers, healthcare providers, staff, and support organization personnel describe that implementing and delivering IMPACT at their site/context is important for pediatric cancer and/or blood disorder patients/surviviors compared to other initiatives
	H. Incentive Systems	Tangible and/or intangible incentives and rewards and/or disincentives and punishments support implementation and delivery of the innovation.	There are tangible and intangible incentives (extrinsic and intrinsic) and rewards and/or disincentives and punishments for supporting the implementation of IMPACT (eg, tangible could include performance reviews and promotion [given status as collaborator/co-author on work] and intangible stature and respect for supporting a program seeking to support an important health behaviour)
	I. Mission Alignment	Implementing and delivering the innovation is in line with the overarching commitment, purpose, or goals in the Inner Setting.	Implementing and delivering IMPACT is in line with the overarching commitment, purpose, or goals of patients/survivors, carers, healthcare providers, staff, and support organization personnel
	J. Available Resources	Resources are available to implement and deliver the innovation. Note: Use this construct to capture themes related to Available Resources that are not included in the subconstructs below.	Patients/survivors, carers, healthcare providers, staff, and support organization personnel describe resources that are available to implement and deliver IMPACT at the site/in the context
	— 1. Funding	Funding is available to implement and deliver the innovation.	Patients/survivors, carers, healthcare providers, staff, and support organization personnel describe funding is available to support the implementation and delivery of IMPACT (eg, long term implementation may require hiring additional staff members)
	— 2. Space	Physical space is available to implement and deliver the innovation.	Patients/survivors, carers, healthcare providers, staff, and support organization personnel describe physical space (ie, in the hospital/clinic or at home) is available to support the implementation and delivery of IMPACT
	— 3. Materials & Equipment	Supplies are available to implement and deliver the innovation.	Patients/survivors, carers, healthcare providers, staff, and support organization personnel describe supplies are availble to support the implementation and delivery of IMPACT (ie, FitBit, yoga mat, tablet)
	K. Access to Knowledge & information	Guidance and/or training is accessible to implement and deliver the innovation.	Patients/survivors, carers, healthcare providers, staff, and support organization personnel describe that guidance and training is available and accessible to support the implementation of IMPACT at the site (eg, are exercise professionals trained to deliver PA? Is the training reliable? Can guidance and training be given to study staff or hospital staff to facilitate recruitment or allow patient…
	IV. Individuals Domain	Individuals include healthcare providers and staff within organizations and hospitals/clinics, pediatric cancer and/or blood disorder patients/survivors, and their caregivers	Roles + Characteristics subdomains coded together (eg, High-level leaders need, capability, opportunity and motivation)
	Roles Subdomain
	A. High-Level Leaders	Individuals with a high level of authority, including key decision-makers, executive leaders, or directors.	Healthcare providers (eg, oncologists) in clinics/hospitals, head of support organizations
	B. Mid-Level Leaders	Individuals with a moderate level of authority, including leaders supervised by a high-level leader and who supervise others.	Other clinicians (ie, nurse practioners, physiotherapists), staff at support organizations
	C. Opinion Leaders	Individuals with informal influence on the attitudes and behaviors of others.	Any individual with an informal influence on the attitudes and behaviours of others (eg, healthcare staff, those without formal authority, an individual in a position to provide support)
	D. Implementation Facilitators	Individuals with subject matter expertise who assist, coach, or support implementation.	Any individual with expertise who will support referral to IMPACT (eg, study staff, healthcare providers and staff, support organization personnel)
	E. Implementation Leads	Individuals who lead efforts to implement the innovation.	Individuals coordinating the delivery/implementation of IMPACT at site/in context (eg, research coordinator, project and site-specific principal investigators)
	F. Implementation Team Members	Individuals who collaborate with and support the Implementation Leads to implement the innovation, ideally including Innovation Deliverers and Recipients.	Individuals directly involved in implementing IMPACT at each site (eg, study staff, exercise professionals)
	G. Other Implementation Support	Individuals who support the Implementation Leads and/or Implementation Team Members to implement the innovation.	Administrative staff at clinics/hospital and support organizations, IMPACT implementation administrative staff/support
	H. Innovation Deliverers	Individuals who are directly or indirectly delivering the innovation.	Individuals delivering IMPACT (eg, exercise professionals)
	I. Innovation Recipients	Individuals who are directly or indirectly receiving the innovation.	Patients/survivors (carers and their families may also benefit)
	Characteristics Subdomain Project Characteristics: [Document the characteristics applicable to the roles in the project based on the COM-B system or role-specific theories.]
	A. Need	The individual(s) has deficits related to survival, well-being, or personal fulfillment, which will be addressed by implementation and/or delivery of the innovation.	Patient/survivors needs may include PA needs related to well-being or personal fulfillment, and symptom alleviation addressed by the implementation of IMPACT; Carers needs may include various positive outcomes for their child (eg, quality of life), which will be addressed by engagement in IMPACT and PA; and healthcare provider, staff, and support organization personnel needs may include education…
	B. Capability	The individual(s) has interpersonal competence, knowledge, and skills to fulfill Role.
	Knowledge	An awareness of the existence of something. Knowledge (including knowledge of condition/scientific rationale), procedural knowledge, knowledge of task environment	Patients/survivors, carers, healthcare providers, staff, and support organization personnel knowledge or awareness about IMPACT; an individual's understanding of PA for pediatric cancer and/or blood disorder patients/survivors (eg, knowledge of evidence)
	Skills	An ability or proficiency acquired through practice. Skills, skills development, competence, ability, interpersonal skills, practice, skill assessment	Patients/survivors, carers, healthcare providers, staff, and support organization personnel skills, ability, experience and proficiency acquired through practice (ie, patient/survivor experience with PA; carers experience with patient/survivor receiving PA; patients/carers skills to access the program online; healthcare providers, staff and support organization experience supporting PA for pediat…
	Behavioural Regulation	Anything aimed at managing or changing objectively observed or measured actions. Self-monitoring, breaking habit, action planning	Patients/survivors and carers can manage or change objectively observed or measured actions (eg, patients/survivor ability to self-monitor, manage and meet with PA behaviours; carers ability to monitor/plan for their child; exercise professionals ability to monitor/plan for patients/survivors)
	Memory, Attention and Decision Making	The ability to retain information, focus selectively on aspects of the environment and choose between two or more alternatives. Memory, attention, attention control, decision making, cognitive overload/tiredness	Patients/survivors and carers cognitive capability to use IMPACT, and healthcare providers, staff, and support organization personnel ability to remember or priortize referral and information sharing of IMPACT.
	C. Opportunity	The individual(s) has availability, scope, and power to fulfill Role.
	Enviornmental Context and Resources	Any circumstance of a person’s situation or environment that discourages or encourages the development of skills and abilities, independence, social competence and adaptive behaviour	Any circumstance of a patients/survivors, carers, healthcare providers, staff, and support organization personnel enviornment or situation that encourages or discourages implementation of IMPACT specifically, and PA in general, in their context (eg, home enviornment, sufficient time allocation, capacity)
	Social Influences	Those interpersonal processes that can cause individuals to change their thoughts, feelings, or behaviours. Social pressure, social norms, group conformity, social comparisons, group norms, social support, power, intergroup conflict, alienation, group identity, modelling	Interpersonal processes between patients/survivors, carers, healthcare providers, staff, and support organization personnel, that influence patient/survivors engagement in IMPACT specifically, and PA in general
	D. Motivation	The individual(s) is committed to fulfilling Role.
	Social/Professional Role and Identity	A coherent set of behaviours and displayed personal qualities of an individual in a social or work setting. Professional identity, Professional role, Social identity, Identity, Professional boundaries, Professional confidence, Group identity, Leadership, Organisational commitment	A set of behaviours and personal qualities of an individual patient/survivor, carer, healthcare provider, staff, and support organization personnel that facilitates or inhibits the implementation of IMPACT (eg, patient identity, role as a healthcare provider)
	Beliefs About Consequences	Acceptance of the truth, reality, or validity about outcomes of a behaviour in a given situation. Beliefs, outcome expectancies, charcteristics of outcome expectancies, anticipated regret, consequences	An individual patient/survivor, carer, healthcare provider, staff, and support organization personnel beliefs and understanding of the consequences of delivering/receiving IMPACT or implementing IMPACT in their context (eg, advantges, disadvantages, risks)
	Beliefs About Capabilities	Acceptance of the truth, reality or validity about an ability, talent or facility that a person can put to constructive use. Self-confidence, perceieved competence, self-efficacy, percieved behavioural control, beliefs, self-esteem, empowerment, professional confidence	An individual patient/survivor, carer, healthcare provider, staff, and support organization personnel beliefs and confidence in themselves, their child or their work setting that facilitates or inhibits the implementation and delivery of IMPACT (eg, patient confidence to do PA, caregiver confidence in their child)
	Intentions	A conscious decision to perform a behaviour or a resolve to act in a certain way. Stability of intentions, stages of change model, transtheoretical model and stages of change	Intentions for healthcare providers, staff, and support organization personnel to promote and facilitate IMPACT, and patient/survivor and carer intentions to encourage and engage in PA
	Goals	Mental representations of outcomes or end states that an individual wants to achieve. Goals (distal/proximal), goal priority, goal/target setting, goals (autonomous/controlled), action planning, implementation intention	The extent to which implementing and engaging in IMPACT is a goal or priority for healthcare providers, staff, support organization personnel, patients/survivors, and carers (eg, healthcare provider thinks increasing PA for patients/survivors is a priority; caregiver has a goal of helping to alleviate their childs symptoms/improve quality of life)
	Optimism	The confidence that things will happen for the best or that desired goals will be attained. Optimism, pessimism unrealistic optimism, identity	Patients/survivors, carers, healthcare providers, staff, and support organization personnel confidence that implementing/delivering IMPACT will help attain desired goals or encourage best health outomes for patients/survivors
	Reinforcement	Increasing the probability of a response by arranging a dependent relationship, or contingency, between the response and a given stimulus. Rewards (proximal/distal, valued/not valued, probable/improbable), Incentives, Punishment, Consequents, Reinforcement, Contingencies, Sanctions	Increasing the probability of patients/survivors engaging in IMPACT and healthcare providers, staff and support organization personnel implementing it at their site through rewards, incentives, reinforcement, etc. (eg, providing patients/survivors with a yoga mat, offering a tablet during the program)
	Emotion	A complex reaction pattern, involving experiential, behavioural, and physiological elements, by which the individual attempts to deal with a personally significant matter or event. Fear, anxiety, affect, stress, depression, positive/negative affect, burn-out	Discussion about implementation and delivery of IMPACT, and PA for pediatric cancer and/or blood disorder patients/survivors with patients/survivors, carers, healthcare providers, staff, and support organization personnel elicits an emotional response (eg, fear or stress about child getting injured, excitement about intervention)
	V. Implementation Process Domain	Implementaton Process: The activities and strategies used to implement the innovation.	Implementation Process: The activities and strategies used to create an IRLM that will inform an IMPACT implementation trial (ie, suggestions for change)
	A. Teaming	Join together, intentionally coordinating and collaborating on interdependent tasks, to implement the innovation.	Patients/survivors, carers, healthcare providers, staff, support organization personnel, and study staff joining together, intentionally coordinating and collaborating to implement IMPACT and provide PA support for patients/carers (eg, heathcare provider and staff working together, study team providing support)
	B. Assessing Needs	Collect information about priorities, preferences, and needs of people. Note: Use this construct to capture themes related to Assessing Needs that are not included in the subconstructs below.	-
	— 1. Innovation Deliverers	Collect information about the priorities, preferences, and needs of deliverers to guide implementation and delivery of the innovation.	Collect information about priorities, preferences, and needs of health care providers, staff, support organization personnel, and exercise professionals inform IRLM, which will guide implementation and delivery of IMPACT
	— 2. Innovation Recipients	Collect information about the priorities, preferences, and needs of recipients to guide implementation and delivery of the innovation.	Collect information about priorities, preferences, and needs of patients/survivors and their caregivers to inform IRLM, which will guide implementation and delivery of IMPACT
	C. Assessing Context	Collect information to identify and appraise barriers and facilitators to implementation and delivery of the innovation.	Collect information from patients/survivors, carers, healthcare providers, staff, support organization personnel to identify and appraise barriers and facilitators that will be used to implement and deliver IMPACT
	D. Planning	Identify roles and responsibilities, outline specific steps and milestones, and define goals and measures for implementation success in advance.	Identify roles and responsibilites, outline specific steps and milestones (eg, exact steps for recruitment), and define goals and measures for IMPACT implementation success through the IRLM
	E. Tailoring Strategies	Choose and operationalize implementation strategies to address barriers, leverage facilitators, and fit context.	Create an IRLM to choose and operationalize implementation strategies to address barriers, leverage facilitators, and fit context based on patients/survivors, carers, healthcare providers, staff, and support organization personnel response
	F. Engaging	Attract and encourage participation in implementation and/or the innovation. Note: Use this construct to capture themes related to Engaging that are not included in the subconstructs below.	-
	— 1. Innovation Deliverers	Attract and encourage deliverers to serve on the implementation team and/or to deliver the innovation.	Collect information from patients/survivors, carers, healthcare providers, staff, and support organization personnel on trained exercise professionals (eg, should anyone else deliver this innovation? (eg, nurses, other allied health professionals)
	— 2. Innovation Recipients	Attract and encourage recipients to serve on the implementation team and/or participate in the innovation.	Collect information from patients/survivors, carers, healthcare providers, staff, and support organization personnel about strategies to encourage participation from patients/survivors and carers based on barriers (eg, lack of consideration for language barriers, cognitive disabilities) or facilitators (eg, families highly engaged in PA, using hospital wait times to recruit families)
	G. Doing	Implement in small steps, tests, or cycles of change to trial and cumulatively optimize delivery of the innovation.	Collect information from patients/survivors, carers, healthcare providers, staff, and support organization personnel about tangible steps to implement and deliver IMPACT (eg, suggestion for testing a small sample size, or trialling recruitment methods)
	H. Reflecting & Evaluating	Collect and discuss quantitative and qualitative information about the success of implementation. Note: Use this construct to capture themes related to Reflecting & Evaluating that are not included in the subconstructs below.	Collect feedback from patients/survivors, carers, healthcare providers, staff, and support organization personnel about reflections/ideas for what did or did not work in delivering and implementing IMPACT to make adjustments to the implementation process (eg, referral vs recruitment outcomes) or to IMPACT itself (eg, time frame, age range, etc)
	— 1. Implementation	Collect and discuss quantitative and qualitive information about the success of implementation.	-
	— 2. Innovation	Collect and discuss quantitative and qualitative information about the success of the innovation.	-
	I. Adapting	Modify the innovation and/or the Inner Setting for optimal fit and integration into work processes.	Collect information from patients/survivors, carers, healthcare providers, staff, and support organization personnel about any modifications needed to the inner setting (eg, suggestions to remove or include parts of IMPACT such as extra team members, settings, etc.)
